# Supplementary material for: Systemic Antibiotic Prophylaxis in Maxillofacial Trauma: A Scoping Review and Critical Appraisal
Source: Antibiotics (Basel). 2022 Apr 5;11(4):483. doi: 10.3390/antibiotics11040483 (PMC9027173; doi:10.3390/antibiotics11040483)
Supplement: Supplementary file 1 [file antibiotics-11-00483-s001.zip]

Archive with 1 entries (1 files):
- antibiotics-1625233-supplementary.pdf
